# Supplementary material for: Relationships among Indicators of Metabolism, Mammary Health and the Microbiomes of Periparturient Holstein Cows
Source: Animals (Basel). 2021 Dec 21;12(1):3. doi: 10.3390/ani12010003 (PMC8749929; doi:10.3390/ani12010003)
Supplement: Supplementary file 1 [file animals-12-00003-s001.zip]

Archive with 1 entries (1 files):
- animals-1447011-supplementary.pdf
